# Supplementary material for: Disordered–Ordered Protein Binary Classification by Circular Dichroism Spectroscopy
Source: Front Mol Biosci. 2022 May 3;9:863141. doi: 10.3389/fmolb.2022.863141 (PMC9110821; doi:10.3389/fmolb.2022.863141)
Supplement: Supplementary file 2 [file DataSheet3.xlsx]

## Sheet: SVM2_Linear
WL1	WL2	Ordered reference	Unordered reference	Total reference	Cutoff	Ordered test	Unordered test	Total test	Ordered ERROR	Unordere ERROR	Total ERROR	Ordered ERROR Ratio	Unordered ERROR Ratio	Total ERROR Ratio
176	193	130	23	153	175	128	21	149	7	0	7	0.0546875	0	0.0469799
180	187	149	30	179	175	128	21	149	7	0	7	0.0546875	0	0.0469799
176	193	130	23	153	176	130	23	153	7	0	7	0.0538462	0	0.0457516
180	187	149	30	179	176	130	23	153	7	0	7	0.0538462	0	0.0457516
180	187	149	30	179	177	131	25	156	7	0	7	0.0534351	0	0.0448718
180	187	149	30	179	178	132	25	157	7	0	7	0.0530303	0	0.044586
180	187	149	30	179	179	132	26	158	7	0	7	0.0530303	0	0.0443038
180	187	149	30	179	180	149	30	179	8	1	9	0.0536913	0.0333333	0.0502793
196	215	171	68	239	180	149	30	179	9	0	9	0.0604027	0	0.0502793
198	209	174	70	244	180	149	30	179	9	0	9	0.0604027	0	0.0502793
196	215	171	68	239	183	149	31	180	9	0	9	0.0604027	0	0.05
198	209	174	70	244	183	149	31	180	9	0	9	0.0604027	0	0.05
196	215	171	68	239	185	152	41	193	9	1	10	0.0592105	0.0243902	0.0518135
198	209	174	70	244	185	152	41	193	9	1	10	0.0592105	0.0243902	0.0518135
198	209	174	70	244	190	170	59	229	11	2	13	0.0647059	0.0338983	0.0567686
196	215	171	68	239	195	171	68	239	12	2	14	0.0701754	0.0294118	0.0585774
204	214	181	80	261	195	171	68	239	13	1	14	0.0760234	0.0147059	0.0585774
204	215	181	80	261	195	171	68	239	13	1	14	0.0760234	0.0147059	0.0585774
198	209	174	70	244	198	174	70	244	11	4	15	0.0632184	0.0571429	0.0614754
198	213	174	70	244	198	174	70	244	13	2	15	0.0747126	0.0285714	0.0614754
198	214	174	70	244	198	174	70	244	13	2	15	0.0747126	0.0285714	0.0614754
198	216	174	70	244	198	174	70	244	13	2	15	0.0747126	0.0285714	0.0614754
200	205	181	80	261	198	174	70	244	14	1	15	0.0804598	0.0142857	0.0614754
204	214	181	80	261	198	174	70	244	14	1	15	0.0804598	0.0142857	0.0614754
204	215	181	80	261	198	174	70	244	14	1	15	0.0804598	0.0142857	0.0614754
204	214	181	80	261	200	181	80	261	14	2	16	0.0773481	0.025	0.0613027
204	215	181	80	261	200	181	80	261	14	2	16	0.0773481	0.025	0.0613027
205	211	181	81	262	205	181	81	262	15	3	18	0.0828729	0.037037	0.0687023
206	214	181	81	262	205	181	81	262	16	2	18	0.0883978	0.0246914	0.0687023
Variants selected for highest performance
WL1	WL2	Ordered reference	Unordered reference	Total reference	Cutoff	Ordered test	Unordered test	Total test	Ordered ERROR	Unordere ERROR	Total ERROR	Ordered ERROR Ratio	Unordered ERROR Ratio	Total ERROR Ratio
180	187	149	30	179	175	128	21	149	7	0	7	0.0546875	0	0.0469799
180	187	149	30	179	176	130	23	153	7	0	7	0.0538462	0	0.0457516
180	187	149	30	179	177	131	25	156	7	0	7	0.0534351	0	0.0448718
180	187	149	30	179	178	132	25	157	7	0	7	0.0530303	0	0.044586
180	187	149	30	179	179	132	26	158	7	0	7	0.0530303	0	0.0443038
198	209	174	70	244	180	149	30	179	9	0	9	0.0604027	0	0.0502793
198	209	174	70	244	183	149	31	180	9	0	9	0.0604027	0	0.05
198	209	174	70	244	185	152	41	193	9	1	10	0.0592105	0.0243902	0.0518135
198	209	174	70	244	190	170	59	229	11	2	13	0.0647059	0.0338983	0.0567686
204	215	181	80	261	195	171	68	239	13	1	14	0.0760234	0.0147059	0.0585774
204	215	181	80	261	198	174	70	244	14	1	15	0.0804598	0.0142857	0.0614754
204	215	181	80	261	200	181	80	261	14	2	16	0.0773481	0.025	0.0613027
206	214	181	81	262	205	181	81	262	16	2	18	0.0883978	0.0246914	0.0687023

## Sheet: SVM3_Linear
WL1	WL2	WL3	Ordered reference	Unordered reference	Total reference	Cutoff	Ordered test	Unordered test	Total test	Ordered ERROR	Unordere ERROR	Total ERROR	Ordered ERROR Ratio	Unordered ERROR Ratio	Total ERROR Ratio
194	215	235	170	59	229	175	128	21	149	5	0	5	0.0390625	0	0.033557
194	217	235	170	59	229	175	128	21	149	5	0	5	0.0390625	0	0.033557
196	210	236	171	67	238	175	128	21	149	5	0	5	0.0390625	0	0.033557
196	211	236	171	67	238	175	128	21	149	5	0	5	0.0390625	0	0.033557
196	212	235	171	67	238	175	128	21	149	5	0	5	0.0390625	0	0.033557
196	213	235	171	67	238	175	128	21	149	5	0	5	0.0390625	0	0.033557
197	208	236	171	67	238	175	128	21	149	5	0	5	0.0390625	0	0.033557
197	209	235	171	67	238	175	128	21	149	5	0	5	0.0390625	0	0.033557
197	209	236	171	67	238	175	128	21	149	5	0	5	0.0390625	0	0.033557
197	209	237	171	67	238	175	128	21	149	5	0	5	0.0390625	0	0.033557
197	210	235	171	67	238	175	128	21	149	5	0	5	0.0390625	0	0.033557
197	210	236	171	67	238	175	128	21	149	5	0	5	0.0390625	0	0.033557
198	205	236	174	69	243	175	128	21	149	5	0	5	0.0390625	0	0.033557
198	208	235	174	69	243	175	128	21	149	5	0	5	0.0390625	0	0.033557
198	208	236	174	69	243	175	128	21	149	5	0	5	0.0390625	0	0.033557
198	209	236	174	69	243	175	128	21	149	5	0	5	0.0390625	0	0.033557
199	204	234	174	70	244	175	128	21	149	5	0	5	0.0390625	0	0.033557
199	204	235	174	69	243	175	128	21	149	5	0	5	0.0390625	0	0.033557
199	207	235	174	69	243	175	128	21	149	5	0	5	0.0390625	0	0.033557
199	207	236	174	69	243	175	128	21	149	5	0	5	0.0390625	0	0.033557
199	208	235	174	69	243	175	128	21	149	5	0	5	0.0390625	0	0.033557
194	215	235	170	59	229	176	130	23	153	5	0	5	0.0384615	0	0.0326797
194	217	235	170	59	229	176	130	23	153	5	0	5	0.0384615	0	0.0326797
196	210	236	171	67	238	176	130	23	153	5	0	5	0.0384615	0	0.0326797
196	211	236	171	67	238	176	130	23	153	5	0	5	0.0384615	0	0.0326797
196	212	235	171	67	238	176	130	23	153	5	0	5	0.0384615	0	0.0326797
196	213	235	171	67	238	176	130	23	153	5	0	5	0.0384615	0	0.0326797
197	208	236	171	67	238	176	130	23	153	5	0	5	0.0384615	0	0.0326797
197	209	235	171	67	238	176	130	23	153	5	0	5	0.0384615	0	0.0326797
197	209	236	171	67	238	176	130	23	153	5	0	5	0.0384615	0	0.0326797
197	209	237	171	67	238	176	130	23	153	5	0	5	0.0384615	0	0.0326797
197	210	235	171	67	238	176	130	23	153	5	0	5	0.0384615	0	0.0326797
197	210	236	171	67	238	176	130	23	153	5	0	5	0.0384615	0	0.0326797
198	205	236	174	69	243	176	130	23	153	5	0	5	0.0384615	0	0.0326797
198	208	235	174	69	243	176	130	23	153	5	0	5	0.0384615	0	0.0326797
198	208	236	174	69	243	176	130	23	153	5	0	5	0.0384615	0	0.0326797
198	209	236	174	69	243	176	130	23	153	5	0	5	0.0384615	0	0.0326797
199	204	234	174	70	244	176	130	23	153	5	0	5	0.0384615	0	0.0326797
199	204	235	174	69	243	176	130	23	153	5	0	5	0.0384615	0	0.0326797
199	207	235	174	69	243	176	130	23	153	5	0	5	0.0384615	0	0.0326797
199	207	236	174	69	243	176	130	23	153	5	0	5	0.0384615	0	0.0326797
199	208	235	174	69	243	176	130	23	153	5	0	5	0.0384615	0	0.0326797
194	215	235	170	59	229	177	131	25	156	5	0	5	0.0381679	0	0.0320513
194	217	235	170	59	229	177	131	25	156	5	0	5	0.0381679	0	0.0320513
196	210	236	171	67	238	177	131	25	156	5	0	5	0.0381679	0	0.0320513
196	211	236	171	67	238	177	131	25	156	5	0	5	0.0381679	0	0.0320513
196	212	235	171	67	238	177	131	25	156	5	0	5	0.0381679	0	0.0320513
196	213	235	171	67	238	177	131	25	156	5	0	5	0.0381679	0	0.0320513
197	208	236	171	67	238	177	131	25	156	5	0	5	0.0381679	0	0.0320513
197	209	235	171	67	238	177	131	25	156	5	0	5	0.0381679	0	0.0320513
197	209	236	171	67	238	177	131	25	156	5	0	5	0.0381679	0	0.0320513
197	209	237	171	67	238	177	131	25	156	5	0	5	0.0381679	0	0.0320513
197	210	235	171	67	238	177	131	25	156	5	0	5	0.0381679	0	0.0320513
197	210	236	171	67	238	177	131	25	156	5	0	5	0.0381679	0	0.0320513
198	205	236	174	69	243	177	131	25	156	5	0	5	0.0381679	0	0.0320513
198	208	235	174	69	243	177	131	25	156	5	0	5	0.0381679	0	0.0320513
198	208	236	174	69	243	177	131	25	156	5	0	5	0.0381679	0	0.0320513
198	209	236	174	69	243	177	131	25	156	5	0	5	0.0381679	0	0.0320513
199	204	234	174	70	244	177	131	25	156	5	0	5	0.0381679	0	0.0320513
199	204	235	174	69	243	177	131	25	156	5	0	5	0.0381679	0	0.0320513
199	207	235	174	69	243	177	131	25	156	5	0	5	0.0381679	0	0.0320513
199	207	236	174	69	243	177	131	25	156	5	0	5	0.0381679	0	0.0320513
199	208	235	174	69	243	177	131	25	156	5	0	5	0.0381679	0	0.0320513
194	215	235	170	59	229	178	132	25	157	5	0	5	0.0378788	0	0.0318471
194	217	235	170	59	229	178	132	25	157	5	0	5	0.0378788	0	0.0318471
196	210	236	171	67	238	178	132	25	157	5	0	5	0.0378788	0	0.0318471
196	211	236	171	67	238	178	132	25	157	5	0	5	0.0378788	0	0.0318471
196	212	235	171	67	238	178	132	25	157	5	0	5	0.0378788	0	0.0318471
196	213	235	171	67	238	178	132	25	157	5	0	5	0.0378788	0	0.0318471
197	208	236	171	67	238	178	132	25	157	5	0	5	0.0378788	0	0.0318471
197	209	235	171	67	238	178	132	25	157	5	0	5	0.0378788	0	0.0318471
197	209	236	171	67	238	178	132	25	157	5	0	5	0.0378788	0	0.0318471
197	209	237	171	67	238	178	132	25	157	5	0	5	0.0378788	0	0.0318471
197	210	235	171	67	238	178	132	25	157	5	0	5	0.0378788	0	0.0318471
197	210	236	171	67	238	178	132	25	157	5	0	5	0.0378788	0	0.0318471
198	205	236	174	69	243	178	132	25	157	5	0	5	0.0378788	0	0.0318471
198	208	235	174	69	243	178	132	25	157	5	0	5	0.0378788	0	0.0318471
198	208	236	174	69	243	178	132	25	157	5	0	5	0.0378788	0	0.0318471
198	209	236	174	69	243	178	132	25	157	5	0	5	0.0378788	0	0.0318471
199	204	234	174	70	244	178	132	25	157	5	0	5	0.0378788	0	0.0318471
199	204	235	174	69	243	178	132	25	157	5	0	5	0.0378788	0	0.0318471
199	207	235	174	69	243	178	132	25	157	5	0	5	0.0378788	0	0.0318471
199	207	236	174	69	243	178	132	25	157	5	0	5	0.0378788	0	0.0318471
199	208	235	174	69	243	178	132	25	157	5	0	5	0.0378788	0	0.0318471
194	215	235	170	59	229	179	132	26	158	5	0	5	0.0378788	0	0.0316456
194	217	235	170	59	229	179	132	26	158	5	0	5	0.0378788	0	0.0316456
196	210	236	171	67	238	179	132	26	158	5	0	5	0.0378788	0	0.0316456
196	211	236	171	67	238	179	132	26	158	5	0	5	0.0378788	0	0.0316456
196	212	235	171	67	238	179	132	26	158	5	0	5	0.0378788	0	0.0316456
196	213	235	171	67	238	179	132	26	158	5	0	5	0.0378788	0	0.0316456
197	208	236	171	67	238	179	132	26	158	5	0	5	0.0378788	0	0.0316456
197	209	235	171	67	238	179	132	26	158	5	0	5	0.0378788	0	0.0316456
197	209	236	171	67	238	179	132	26	158	5	0	5	0.0378788	0	0.0316456
197	209	237	171	67	238	179	132	26	158	5	0	5	0.0378788	0	0.0316456
197	210	235	171	67	238	179	132	26	158	5	0	5	0.0378788	0	0.0316456
197	210	236	171	67	238	179	132	26	158	5	0	5	0.0378788	0	0.0316456
198	205	236	174	69	243	179	132	26	158	5	0	5	0.0378788	0	0.0316456
198	208	235	174	69	243	179	132	26	158	5	0	5	0.0378788	0	0.0316456
198	208	236	174	69	243	179	132	26	158	5	0	5	0.0378788	0	0.0316456
198	209	236	174	69	243	179	132	26	158	5	0	5	0.0378788	0	0.0316456
199	204	234	174	70	244	179	132	26	158	5	0	5	0.0378788	0	0.0316456
199	204	235	174	69	243	179	132	26	158	5	0	5	0.0378788	0	0.0316456
199	207	235	174	69	243	179	132	26	158	5	0	5	0.0378788	0	0.0316456
199	207	236	174	69	243	179	132	26	158	5	0	5	0.0378788	0	0.0316456
199	208	235	174	69	243	179	132	26	158	5	0	5	0.0378788	0	0.0316456
194	217	235	170	59	229	180	149	30	179	5	0	5	0.033557	0	0.027933
196	212	235	171	67	238	180	149	30	179	5	0	5	0.033557	0	0.027933
197	209	235	171	67	238	180	149	30	179	5	0	5	0.033557	0	0.027933
197	210	235	171	67	238	180	149	30	179	5	0	5	0.033557	0	0.027933
198	208	235	174	69	243	180	149	30	179	5	0	5	0.033557	0	0.027933
198	208	236	174	69	243	180	149	30	179	5	0	5	0.033557	0	0.027933
198	209	236	174	69	243	180	149	30	179	5	0	5	0.033557	0	0.027933
199	207	235	174	69	243	180	149	30	179	5	0	5	0.033557	0	0.027933
199	207	236	174	69	243	180	149	30	179	5	0	5	0.033557	0	0.027933
199	208	235	174	69	243	180	149	30	179	5	0	5	0.033557	0	0.027933
194	217	235	170	59	229	183	149	31	180	5	0	5	0.033557	0	0.0277778
196	212	235	171	67	238	183	149	31	180	5	0	5	0.033557	0	0.0277778
197	209	235	171	67	238	183	149	31	180	5	0	5	0.033557	0	0.0277778
197	210	235	171	67	238	183	149	31	180	5	0	5	0.033557	0	0.0277778
198	208	235	174	69	243	183	149	31	180	5	0	5	0.033557	0	0.0277778
198	208	236	174	69	243	183	149	31	180	5	0	5	0.033557	0	0.0277778
198	209	236	174	69	243	183	149	31	180	5	0	5	0.033557	0	0.0277778
199	207	235	174	69	243	183	149	31	180	5	0	5	0.033557	0	0.0277778
199	207	236	174	69	243	183	149	31	180	5	0	5	0.033557	0	0.0277778
199	208	235	174	69	243	183	149	31	180	5	0	5	0.033557	0	0.0277778
196	212	235	171	67	238	185	152	41	193	5	0	5	0.0328947	0	0.0259067
197	209	235	171	67	238	185	152	41	193	5	0	5	0.0328947	0	0.0259067
197	210	235	171	67	238	185	152	41	193	5	0	5	0.0328947	0	0.0259067
196	212	235	171	67	238	190	170	59	229	7	1	8	0.0411765	0.0169492	0.0349345
197	209	235	171	67	238	190	170	59	229	7	1	8	0.0411765	0.0169492	0.0349345
197	210	235	171	67	238	190	170	59	229	7	1	8	0.0411765	0.0169492	0.0349345
196	212	235	171	67	238	195	171	67	238	7	1	8	0.0409357	0.0149254	0.0336134
199	204	234	174	70	244	198	174	70	244	7	3	10	0.0402299	0.0428571	0.0409836
202	205	231	181	80	261	200	181	80	261	13	2	15	0.0718232	0.025	0.0574713
205	208	213	181	81	262	205	181	81	262	15	3	18	0.0828729	0.037037	0.0687023
205	208	214	181	81	262	205	181	81	262	15	3	18	0.0828729	0.037037	0.0687023
205	210	222	181	81	262	205	181	81	262	14	4	18	0.0773481	0.0493827	0.0687023
205	211	217	181	81	262	205	181	81	262	15	3	18	0.0828729	0.037037	0.0687023
205	211	218	181	81	262	205	181	81	262	15	3	18	0.0828729	0.037037	0.0687023
205	211	219	181	81	262	205	181	81	262	15	3	18	0.0828729	0.037037	0.0687023
205	214	219	181	81	262	205	181	81	262	14	4	18	0.0773481	0.0493827	0.0687023
205	217	221	181	81	262	205	181	81	262	15	3	18	0.0828729	0.037037	0.0687023
206	209	212	181	81	262	205	181	81	262	14	4	18	0.0773481	0.0493827	0.0687023
206	214	234	181	81	262	205	181	81	262	14	4	18	0.0773481	0.0493827	0.0687023
207	218	234	181	81	262	205	181	81	262	14	4	18	0.0773481	0.0493827	0.0687023
209	216	234	181	81	262	205	181	81	262	14	4	18	0.0773481	0.0493827	0.0687023
209	217	234	181	81	262	205	181	81	262	13	5	18	0.0718232	0.0617284	0.0687023
210	216	233	181	81	262	205	181	81	262	14	4	18	0.0773481	0.0493827	0.0687023
210	216	234	181	81	262	205	181	81	262	14	4	18	0.0773481	0.0493827	0.0687023
210	217	234	181	81	262	205	181	81	262	13	5	18	0.0718232	0.0617284	0.0687023
Variants selected for highest performance
WL1	WL2	WL3	Ordered reference	Unordered reference	Total reference	Cutoff	Ordered test	Unordered test	Total test	Ordered ERROR	Unordere ERROR	Total ERROR	Ordered ERROR Ratio	Unordered ERROR Ratio	Total ERROR Ratio
199	208	235	174	69	243	175	128	21	149	5	0	5	0.0390625	0	0.033557
199	208	235	174	69	243	176	130	23	153	5	0	5	0.0384615	0	0.0326797
199	208	235	174	69	243	177	131	25	156	5	0	5	0.0381679	0	0.0320513
199	208	235	174	69	243	178	132	25	157	5	0	5	0.0378788	0	0.0318471
199	208	235	174	69	243	179	132	26	158	5	0	5	0.0378788	0	0.0316456
199	208	235	174	69	243	180	149	30	179	5	0	5	0.033557	0	0.027933
199	208	235	174	69	243	183	149	31	180	5	0	5	0.033557	0	0.0277778
197	210	235	171	67	238	185	152	41	193	5	0	5	0.0328947	0	0.0259067
197	210	235	171	67	238	190	170	59	229	7	1	8	0.0411765	0.0169492	0.0349345
196	212	235	171	67	238	195	171	67	238	7	1	8	0.0409357	0.0149254	0.0336134
199	204	234	174	70	244	198	174	70	244	7	3	10	0.0402299	0.0428571	0.0409836
202	205	231	181	80	261	200	181	80	261	13	2	15	0.0718232	0.025	0.0574713
205	217	221	181	81	262	205	181	81	262	15	3	18	0.0828729	0.037037	0.0687023

## Sheet: SVM2_RBF
WL1	WL2	Ordered reference	Unordered reference	Total reference	Cutoff	Ordered test	Unordered test	Total test	Ordered ERROR	Unordere ERROR	Total ERROR	Ordered ERROR Ratio	Unordered ERROR Ratio	Total ERROR Ratio
175	193	128	21	149	175	128	21	149	4	0	4	0.03125	0	0.0268456
177	185	131	25	156	175	128	21	149	2	2	4	0.015625	0.0952381	0.0268456
177	189	131	25	156	175	128	21	149	2	2	4	0.015625	0.0952381	0.0268456
178	185	132	25	157	175	128	21	149	2	2	4	0.015625	0.0952381	0.0268456
178	186	132	25	157	175	128	21	149	2	2	4	0.015625	0.0952381	0.0268456
178	189	132	25	157	175	128	21	149	2	2	4	0.015625	0.0952381	0.0268456
179	188	132	26	158	175	128	21	149	2	2	4	0.015625	0.0952381	0.0268456
188	194	152	41	193	175	128	21	149	4	0	4	0.03125	0	0.0268456
177	185	131	25	156	176	130	23	153	2	2	4	0.0153846	0.0869565	0.0261438
177	189	131	25	156	176	130	23	153	2	2	4	0.0153846	0.0869565	0.0261438
178	185	132	25	157	176	130	23	153	2	2	4	0.0153846	0.0869565	0.0261438
178	186	132	25	157	176	130	23	153	2	2	4	0.0153846	0.0869565	0.0261438
178	189	132	25	157	176	130	23	153	2	2	4	0.0153846	0.0869565	0.0261438
179	188	132	26	158	176	130	23	153	2	2	4	0.0153846	0.0869565	0.0261438
188	194	152	41	193	176	130	23	153	4	0	4	0.0307692	0	0.0261438
177	185	131	25	156	177	131	25	156	2	2	4	0.0152672	0.08	0.025641
177	189	131	25	156	177	131	25	156	2	2	4	0.0152672	0.08	0.025641
178	185	132	25	157	177	131	25	156	2	2	4	0.0152672	0.08	0.025641
178	186	132	25	157	177	131	25	156	2	2	4	0.0152672	0.08	0.025641
178	189	132	25	157	177	131	25	156	2	2	4	0.0152672	0.08	0.025641
179	188	132	26	158	177	131	25	156	2	2	4	0.0152672	0.08	0.025641
188	194	152	41	193	177	131	25	156	4	0	4	0.0305344	0	0.025641
178	185	132	25	157	178	132	25	157	2	2	4	0.0151515	0.08	0.0254777
178	186	132	25	157	178	132	25	157	2	2	4	0.0151515	0.08	0.0254777
178	189	132	25	157	178	132	25	157	2	2	4	0.0151515	0.08	0.0254777
179	188	132	26	158	178	132	25	157	2	2	4	0.0151515	0.08	0.0254777
188	194	152	41	193	178	132	25	157	4	0	4	0.030303	0	0.0254777
179	188	132	26	158	179	132	26	158	2	2	4	0.0151515	0.0769231	0.0253165
188	194	152	41	193	179	132	26	158	4	0	4	0.030303	0	0.0253165
188	194	152	41	193	180	149	30	179	4	1	5	0.0268456	0.0333333	0.027933
190	194	170	59	229	180	149	30	179	5	0	5	0.033557	0	0.027933
190	194	170	59	229	183	149	31	180	5	0	5	0.033557	0	0.0277778
190	194	170	59	229	185	152	41	193	5	1	6	0.0328947	0.0243902	0.0310881
190	194	170	59	229	190	170	59	229	7	3	10	0.0411765	0.0508475	0.0436681
191	194	170	59	229	190	170	59	229	8	2	10	0.0470588	0.0338983	0.0436681
195	198	171	68	239	195	171	68	239	10	3	13	0.0584795	0.0441176	0.0543933
195	199	171	68	239	195	171	68	239	10	3	13	0.0584795	0.0441176	0.0543933
195	215	171	68	239	195	171	68	239	10	3	13	0.0584795	0.0441176	0.0543933
195	216	171	68	239	195	171	68	239	10	3	13	0.0584795	0.0441176	0.0543933
195	217	171	68	239	195	171	68	239	10	3	13	0.0584795	0.0441176	0.0543933
195	232	171	68	239	195	171	68	239	11	2	13	0.0643275	0.0294118	0.0543933
196	199	171	68	239	195	171	68	239	10	3	13	0.0584795	0.0441176	0.0543933
196	214	171	68	239	195	171	68	239	8	5	13	0.0467836	0.0735294	0.0543933
196	217	171	68	239	195	171	68	239	9	4	13	0.0526316	0.0588235	0.0543933
196	220	171	68	239	195	171	68	239	11	2	13	0.0643275	0.0294118	0.0543933
196	221	171	68	239	195	171	68	239	10	3	13	0.0584795	0.0441176	0.0543933
204	214	181	80	261	195	171	68	239	10	3	13	0.0584795	0.0441176	0.0543933
198	206	174	70	244	198	174	70	244	8	6	14	0.045977	0.0857143	0.057377
198	213	174	70	244	198	174	70	244	10	4	14	0.0574713	0.0571429	0.057377
198	214	174	70	244	198	174	70	244	10	4	14	0.0574713	0.0571429	0.057377
198	215	174	70	244	198	174	70	244	10	4	14	0.0574713	0.0571429	0.057377
198	216	174	70	244	198	174	70	244	10	4	14	0.0574713	0.0571429	0.057377
198	217	174	70	244	198	174	70	244	11	3	14	0.0632184	0.0428571	0.057377
204	214	181	80	261	198	174	70	244	11	3	14	0.0632184	0.0428571	0.057377
204	214	181	80	261	200	181	80	261	11	6	17	0.0607735	0.075	0.0651341
205	214	181	81	262	205	181	81	262	12	6	18	0.0662983	0.0740741	0.0687023
205	215	181	81	262	205	181	81	262	13	5	18	0.0718232	0.0617284	0.0687023
Variants selected for highest performance
WL1	WL2	Ordered reference	Unordered reference	Total reference	Cutoff	Ordered test	Unordered test	Total test	Ordered ERROR	Unordere ERROR	Total ERROR	Ordered ERROR Ratio	Unordered ERROR Ratio	Total ERROR Ratio
188	194	152	41	193	175	128	21	149	4	0	4	0.03125	0	0.0268456
188	194	152	41	193	176	130	23	153	4	0	4	0.0307692	0	0.0261438
188	194	152	41	193	177	131	25	156	4	0	4	0.0305344	0	0.025641
188	194	152	41	193	178	132	25	157	4	0	4	0.030303	0	0.0254777
188	194	152	41	193	179	132	26	158	4	0	4	0.030303	0	0.0253165
190	194	170	59	229	180	149	30	179	5	0	5	0.033557	0	0.027933
190	194	170	59	229	183	149	31	180	5	0	5	0.033557	0	0.0277778
190	194	170	59	229	185	152	41	193	5	1	6	0.0328947	0.0243902	0.0310881
191	194	170	59	229	190	170	59	229	8	2	10	0.0470588	0.0338983	0.0436681
196	220	171	68	239	195	171	68	239	11	2	13	0.0643275	0.0294118	0.0543933
204	214	181	80	261	198	174	70	244	11	3	14	0.0632184	0.0428571	0.057377
204	214	181	80	261	200	181	80	261	11	6	17	0.0607735	0.075	0.0651341
205	215	181	81	262	205	181	81	262	13	5	18	0.0718232	0.0617284	0.0687023

## Sheet: SVM3_RBF
WL1	WL2	WL3	Ordered reference	Unordered reference	Total reference	Cutoff	Ordered test	Unordered test	Total test	Ordered ERROR	Unordere ERROR	Total ERROR	Ordered ERROR Ratio	Unordered ERROR Ratio	Total ERROR Ratio
181	194	209	149	30	179	175	128	21	149	0	0	0	0	0	0
182	194	209	149	30	179	175	128	21	149	0	0	0	0	0	0
180	189	208	149	30	179	176	130	23	153	1	0	1	0.00769231	0	0.00653595
180	189	209	149	30	179	176	130	23	153	1	0	1	0.00769231	0	0.00653595
180	190	209	149	30	179	176	130	23	153	1	0	1	0.00769231	0	0.00653595
180	190	210	149	30	179	176	130	23	153	1	0	1	0.00769231	0	0.00653595
181	189	208	149	30	179	176	130	23	153	1	0	1	0.00769231	0	0.00653595
181	189	209	149	30	179	176	130	23	153	1	0	1	0.00769231	0	0.00653595
181	190	208	149	30	179	176	130	23	153	1	0	1	0.00769231	0	0.00653595
181	190	209	149	30	179	176	130	23	153	1	0	1	0.00769231	0	0.00653595
181	190	210	149	30	179	176	130	23	153	1	0	1	0.00769231	0	0.00653595
181	194	209	149	30	179	176	130	23	153	0	1	1	0	0.0434783	0.00653595
182	189	209	149	30	179	176	130	23	153	1	0	1	0.00769231	0	0.00653595
182	190	208	149	30	179	176	130	23	153	1	0	1	0.00769231	0	0.00653595
182	190	209	149	30	179	176	130	23	153	1	0	1	0.00769231	0	0.00653595
182	190	210	149	30	179	176	130	23	153	1	0	1	0.00769231	0	0.00653595
182	194	209	149	30	179	176	130	23	153	0	1	1	0	0.0434783	0.00653595
183	192	205	149	31	180	176	130	23	153	1	0	1	0.00769231	0	0.00653595
180	189	208	149	30	179	177	131	25	156	1	0	1	0.00763359	0	0.00641026
180	189	209	149	30	179	177	131	25	156	1	0	1	0.00763359	0	0.00641026
180	190	209	149	30	179	177	131	25	156	1	0	1	0.00763359	0	0.00641026
180	190	210	149	30	179	177	131	25	156	1	0	1	0.00763359	0	0.00641026
181	189	208	149	30	179	177	131	25	156	1	0	1	0.00763359	0	0.00641026
181	189	209	149	30	179	177	131	25	156	1	0	1	0.00763359	0	0.00641026
181	190	208	149	30	179	177	131	25	156	1	0	1	0.00763359	0	0.00641026
181	190	209	149	30	179	177	131	25	156	1	0	1	0.00763359	0	0.00641026
181	190	210	149	30	179	177	131	25	156	1	0	1	0.00763359	0	0.00641026
181	194	209	149	30	179	177	131	25	156	0	1	1	0	0.04	0.00641026
182	189	209	149	30	179	177	131	25	156	1	0	1	0.00763359	0	0.00641026
182	190	208	149	30	179	177	131	25	156	1	0	1	0.00763359	0	0.00641026
182	190	209	149	30	179	177	131	25	156	1	0	1	0.00763359	0	0.00641026
182	190	210	149	30	179	177	131	25	156	1	0	1	0.00763359	0	0.00641026
182	194	209	149	30	179	177	131	25	156	0	1	1	0	0.04	0.00641026
183	192	205	149	31	180	177	131	25	156	1	0	1	0.00763359	0	0.00641026
180	189	208	149	30	179	178	132	25	157	1	0	1	0.00757576	0	0.00636943
180	189	209	149	30	179	178	132	25	157	1	0	1	0.00757576	0	0.00636943
180	190	209	149	30	179	178	132	25	157	1	0	1	0.00757576	0	0.00636943
180	190	210	149	30	179	178	132	25	157	1	0	1	0.00757576	0	0.00636943
181	189	208	149	30	179	178	132	25	157	1	0	1	0.00757576	0	0.00636943
181	189	209	149	30	179	178	132	25	157	1	0	1	0.00757576	0	0.00636943
181	190	208	149	30	179	178	132	25	157	1	0	1	0.00757576	0	0.00636943
181	190	209	149	30	179	178	132	25	157	1	0	1	0.00757576	0	0.00636943
181	190	210	149	30	179	178	132	25	157	1	0	1	0.00757576	0	0.00636943
181	194	209	149	30	179	178	132	25	157	0	1	1	0	0.04	0.00636943
182	189	209	149	30	179	178	132	25	157	1	0	1	0.00757576	0	0.00636943
182	190	208	149	30	179	178	132	25	157	1	0	1	0.00757576	0	0.00636943
182	190	209	149	30	179	178	132	25	157	1	0	1	0.00757576	0	0.00636943
182	190	210	149	30	179	178	132	25	157	1	0	1	0.00757576	0	0.00636943
182	194	209	149	30	179	178	132	25	157	0	1	1	0	0.04	0.00636943
183	192	205	149	31	180	178	132	25	157	1	0	1	0.00757576	0	0.00636943
180	189	208	149	30	179	179	132	26	158	1	0	1	0.00757576	0	0.00632911
180	189	209	149	30	179	179	132	26	158	1	0	1	0.00757576	0	0.00632911
180	190	209	149	30	179	179	132	26	158	1	0	1	0.00757576	0	0.00632911
180	190	210	149	30	179	179	132	26	158	1	0	1	0.00757576	0	0.00632911
181	189	208	149	30	179	179	132	26	158	1	0	1	0.00757576	0	0.00632911
181	189	209	149	30	179	179	132	26	158	1	0	1	0.00757576	0	0.00632911
181	190	208	149	30	179	179	132	26	158	1	0	1	0.00757576	0	0.00632911
181	190	209	149	30	179	179	132	26	158	1	0	1	0.00757576	0	0.00632911
181	190	210	149	30	179	179	132	26	158	1	0	1	0.00757576	0	0.00632911
181	194	209	149	30	179	179	132	26	158	0	1	1	0	0.0384615	0.00632911
182	189	209	149	30	179	179	132	26	158	1	0	1	0.00757576	0	0.00632911
182	190	208	149	30	179	179	132	26	158	1	0	1	0.00757576	0	0.00632911
182	190	209	149	30	179	179	132	26	158	1	0	1	0.00757576	0	0.00632911
182	190	210	149	30	179	179	132	26	158	1	0	1	0.00757576	0	0.00632911
182	194	209	149	30	179	179	132	26	158	0	1	1	0	0.0384615	0.00632911
183	192	205	149	31	180	179	132	26	158	1	0	1	0.00757576	0	0.00632911
180	189	208	149	30	179	180	149	30	179	1	2	3	0.00671141	0.0666667	0.0167598
180	189	209	149	30	179	180	149	30	179	1	2	3	0.00671141	0.0666667	0.0167598
180	190	209	149	30	179	180	149	30	179	1	2	3	0.00671141	0.0666667	0.0167598
180	190	210	149	30	179	180	149	30	179	1	2	3	0.00671141	0.0666667	0.0167598
181	189	208	149	30	179	180	149	30	179	1	2	3	0.00671141	0.0666667	0.0167598
181	189	209	149	30	179	180	149	30	179	1	2	3	0.00671141	0.0666667	0.0167598
181	190	208	149	30	179	180	149	30	179	1	2	3	0.00671141	0.0666667	0.0167598
181	190	209	149	30	179	180	149	30	179	1	2	3	0.00671141	0.0666667	0.0167598
181	190	210	149	30	179	180	149	30	179	1	2	3	0.00671141	0.0666667	0.0167598
181	194	209	149	30	179	180	149	30	179	0	3	3	0	0.1	0.0167598
182	189	209	149	30	179	180	149	30	179	1	2	3	0.00671141	0.0666667	0.0167598
182	190	208	149	30	179	180	149	30	179	1	2	3	0.00671141	0.0666667	0.0167598
182	190	209	149	30	179	180	149	30	179	1	2	3	0.00671141	0.0666667	0.0167598
182	190	210	149	30	179	180	149	30	179	1	2	3	0.00671141	0.0666667	0.0167598
182	194	209	149	30	179	180	149	30	179	0	3	3	0	0.1	0.0167598
183	192	198	149	31	180	180	149	30	179	1	2	3	0.00671141	0.0666667	0.0167598
183	192	199	149	31	180	180	149	30	179	1	2	3	0.00671141	0.0666667	0.0167598
183	192	200	149	31	180	180	149	30	179	1	2	3	0.00671141	0.0666667	0.0167598
183	192	205	149	31	180	180	149	30	179	1	2	3	0.00671141	0.0666667	0.0167598
183	193	199	149	31	180	180	149	30	179	1	2	3	0.00671141	0.0666667	0.0167598
183	193	200	149	31	180	180	149	30	179	1	2	3	0.00671141	0.0666667	0.0167598
183	194	199	149	31	180	180	149	30	179	1	2	3	0.00671141	0.0666667	0.0167598
184	190	208	149	31	180	180	149	30	179	1	2	3	0.00671141	0.0666667	0.0167598
184	191	208	149	31	180	180	149	30	179	1	2	3	0.00671141	0.0666667	0.0167598
184	192	208	149	31	180	180	149	30	179	1	2	3	0.00671141	0.0666667	0.0167598
186	191	212	152	41	193	180	149	30	179	2	1	3	0.0134228	0.0333333	0.0167598
186	192	210	152	41	193	180	149	30	179	2	1	3	0.0134228	0.0333333	0.0167598
186	192	211	152	41	193	180	149	30	179	2	1	3	0.0134228	0.0333333	0.0167598
187	193	209	152	41	193	180	149	30	179	2	1	3	0.0134228	0.0333333	0.0167598
188	193	208	152	41	193	180	149	30	179	2	1	3	0.0134228	0.0333333	0.0167598
188	193	209	152	41	193	180	149	30	179	2	1	3	0.0134228	0.0333333	0.0167598
188	194	227	152	41	193	180	149	30	179	2	1	3	0.0134228	0.0333333	0.0167598
188	194	228	152	41	193	180	149	30	179	2	1	3	0.0134228	0.0333333	0.0167598
189	194	228	152	41	193	180	149	30	179	2	1	3	0.0134228	0.0333333	0.0167598
194	214	232	170	59	229	180	149	30	179	2	1	3	0.0134228	0.0333333	0.0167598
194	214	233	170	59	229	180	149	30	179	2	1	3	0.0134228	0.0333333	0.0167598
194	215	232	170	59	229	180	149	30	179	2	1	3	0.0134228	0.0333333	0.0167598
194	216	232	170	59	229	180	149	30	179	2	1	3	0.0134228	0.0333333	0.0167598
195	216	225	171	68	239	180	149	30	179	3	0	3	0.0201342	0	0.0167598
195	216	226	171	68	239	180	149	30	179	3	0	3	0.0201342	0	0.0167598
195	216	228	171	68	239	180	149	30	179	2	1	3	0.0134228	0.0333333	0.0167598
195	216	229	171	68	239	180	149	30	179	2	1	3	0.0134228	0.0333333	0.0167598
195	216	231	171	68	239	180	149	30	179	2	1	3	0.0134228	0.0333333	0.0167598
195	217	226	171	68	239	180	149	30	179	3	0	3	0.0201342	0	0.0167598
195	217	227	171	68	239	180	149	30	179	3	0	3	0.0201342	0	0.0167598
195	217	228	171	68	239	180	149	30	179	2	1	3	0.0134228	0.0333333	0.0167598
195	217	229	171	68	239	180	149	30	179	2	1	3	0.0134228	0.0333333	0.0167598
195	217	230	171	68	239	180	149	30	179	2	1	3	0.0134228	0.0333333	0.0167598
196	214	227	171	68	239	180	149	30	179	2	1	3	0.0134228	0.0333333	0.0167598
196	214	228	171	68	239	180	149	30	179	2	1	3	0.0134228	0.0333333	0.0167598
196	214	229	171	68	239	180	149	30	179	2	1	3	0.0134228	0.0333333	0.0167598
196	215	228	171	68	239	180	149	30	179	2	1	3	0.0134228	0.0333333	0.0167598
196	215	229	171	68	239	180	149	30	179	2	1	3	0.0134228	0.0333333	0.0167598
196	216	228	171	68	239	180	149	30	179	2	1	3	0.0134228	0.0333333	0.0167598
196	216	229	171	68	239	180	149	30	179	2	1	3	0.0134228	0.0333333	0.0167598
194	214	232	170	59	229	183	149	31	180	2	1	3	0.0134228	0.0322581	0.0166667
194	214	233	170	59	229	183	149	31	180	2	1	3	0.0134228	0.0322581	0.0166667
194	215	232	170	59	229	183	149	31	180	2	1	3	0.0134228	0.0322581	0.0166667
194	216	232	170	59	229	183	149	31	180	2	1	3	0.0134228	0.0322581	0.0166667
195	216	225	171	68	239	183	149	31	180	3	0	3	0.0201342	0	0.0166667
195	216	226	171	68	239	183	149	31	180	3	0	3	0.0201342	0	0.0166667
195	216	228	171	68	239	183	149	31	180	2	1	3	0.0134228	0.0322581	0.0166667
195	216	229	171	68	239	183	149	31	180	2	1	3	0.0134228	0.0322581	0.0166667
195	216	231	171	68	239	183	149	31	180	2	1	3	0.0134228	0.0322581	0.0166667
195	217	226	171	68	239	183	149	31	180	3	0	3	0.0201342	0	0.0166667
195	217	227	171	68	239	183	149	31	180	3	0	3	0.0201342	0	0.0166667
195	217	228	171	68	239	183	149	31	180	2	1	3	0.0134228	0.0322581	0.0166667
195	217	229	171	68	239	183	149	31	180	2	1	3	0.0134228	0.0322581	0.0166667
195	217	230	171	68	239	183	149	31	180	2	1	3	0.0134228	0.0322581	0.0166667
196	214	227	171	68	239	183	149	31	180	2	1	3	0.0134228	0.0322581	0.0166667
196	214	228	171	68	239	183	149	31	180	2	1	3	0.0134228	0.0322581	0.0166667
196	214	229	171	68	239	183	149	31	180	2	1	3	0.0134228	0.0322581	0.0166667
196	215	228	171	68	239	183	149	31	180	2	1	3	0.0134228	0.0322581	0.0166667
196	215	229	171	68	239	183	149	31	180	2	1	3	0.0134228	0.0322581	0.0166667
196	216	228	171	68	239	183	149	31	180	2	1	3	0.0134228	0.0322581	0.0166667
196	216	229	171	68	239	183	149	31	180	2	1	3	0.0134228	0.0322581	0.0166667
194	214	232	170	59	229	185	152	41	193	2	2	4	0.0131579	0.0487805	0.0207254
194	214	233	170	59	229	185	152	41	193	2	2	4	0.0131579	0.0487805	0.0207254
194	215	232	170	59	229	185	152	41	193	2	2	4	0.0131579	0.0487805	0.0207254
194	216	232	170	59	229	185	152	41	193	2	2	4	0.0131579	0.0487805	0.0207254
195	216	226	171	68	239	185	152	41	193	3	1	4	0.0197368	0.0243902	0.0207254
195	216	228	171	68	239	185	152	41	193	2	2	4	0.0131579	0.0487805	0.0207254
195	216	229	171	68	239	185	152	41	193	2	2	4	0.0131579	0.0487805	0.0207254
195	216	231	171	68	239	185	152	41	193	2	2	4	0.0131579	0.0487805	0.0207254
195	217	227	171	68	239	185	152	41	193	3	1	4	0.0197368	0.0243902	0.0207254
195	217	228	171	68	239	185	152	41	193	2	2	4	0.0131579	0.0487805	0.0207254
195	217	229	171	68	239	185	152	41	193	2	2	4	0.0131579	0.0487805	0.0207254
195	217	230	171	68	239	185	152	41	193	2	2	4	0.0131579	0.0487805	0.0207254
196	214	227	171	68	239	185	152	41	193	2	2	4	0.0131579	0.0487805	0.0207254
196	214	228	171	68	239	185	152	41	193	2	2	4	0.0131579	0.0487805	0.0207254
196	214	229	171	68	239	185	152	41	193	2	2	4	0.0131579	0.0487805	0.0207254
196	215	228	171	68	239	185	152	41	193	2	2	4	0.0131579	0.0487805	0.0207254
196	215	229	171	68	239	185	152	41	193	2	2	4	0.0131579	0.0487805	0.0207254
196	216	228	171	68	239	185	152	41	193	2	2	4	0.0131579	0.0487805	0.0207254
196	216	229	171	68	239	185	152	41	193	2	2	4	0.0131579	0.0487805	0.0207254
194	214	232	170	59	229	190	170	59	229	4	3	7	0.0235294	0.0508475	0.0305677
194	214	233	170	59	229	190	170	59	229	4	3	7	0.0235294	0.0508475	0.0305677
194	215	232	170	59	229	190	170	59	229	4	3	7	0.0235294	0.0508475	0.0305677
194	216	232	170	59	229	190	170	59	229	4	3	7	0.0235294	0.0508475	0.0305677
196	214	228	171	68	239	190	170	59	229	4	3	7	0.0235294	0.0508475	0.0305677
196	214	229	171	68	239	190	170	59	229	4	3	7	0.0235294	0.0508475	0.0305677
196	215	228	171	68	239	190	170	59	229	4	3	7	0.0235294	0.0508475	0.0305677
196	215	229	171	68	239	190	170	59	229	4	3	7	0.0235294	0.0508475	0.0305677
196	216	228	171	68	239	190	170	59	229	4	3	7	0.0235294	0.0508475	0.0305677
196	216	229	171	68	239	190	170	59	229	4	3	7	0.0235294	0.0508475	0.0305677
195	217	227	171	68	239	195	171	68	239	6	3	9	0.0350877	0.0441176	0.0376569
195	217	228	171	68	239	195	171	68	239	5	4	9	0.0292398	0.0588235	0.0376569
195	217	229	171	68	239	195	171	68	239	5	4	9	0.0292398	0.0588235	0.0376569
195	217	230	171	68	239	195	171	68	239	5	4	9	0.0292398	0.0588235	0.0376569
196	213	223	171	68	239	195	171	68	239	5	4	9	0.0292398	0.0588235	0.0376569
196	214	224	171	68	239	195	171	68	239	5	4	9	0.0292398	0.0588235	0.0376569
196	214	228	171	68	239	195	171	68	239	4	5	9	0.0233918	0.0735294	0.0376569
196	214	229	171	68	239	195	171	68	239	4	5	9	0.0233918	0.0735294	0.0376569
196	215	222	171	68	239	195	171	68	239	6	3	9	0.0350877	0.0441176	0.0376569
196	215	223	171	68	239	195	171	68	239	6	3	9	0.0350877	0.0441176	0.0376569
196	215	228	171	68	239	195	171	68	239	4	5	9	0.0233918	0.0735294	0.0376569
196	215	229	171	68	239	195	171	68	239	4	5	9	0.0233918	0.0735294	0.0376569
196	215	231	171	68	239	195	171	68	239	5	4	9	0.0292398	0.0588235	0.0376569
196	216	223	171	68	239	195	171	68	239	6	3	9	0.0350877	0.0441176	0.0376569
196	216	228	171	68	239	195	171	68	239	4	5	9	0.0233918	0.0735294	0.0376569
196	216	229	171	68	239	195	171	68	239	4	5	9	0.0233918	0.0735294	0.0376569
196	217	228	171	68	239	195	171	68	239	5	4	9	0.0292398	0.0588235	0.0376569
196	217	229	171	68	239	195	171	68	239	5	4	9	0.0292398	0.0588235	0.0376569
196	217	230	171	68	239	195	171	68	239	5	4	9	0.0292398	0.0588235	0.0376569
198	210	219	174	70	244	198	174	70	244	7	5	12	0.0402299	0.0714286	0.0491803
198	211	220	174	70	244	198	174	70	244	7	5	12	0.0402299	0.0714286	0.0491803
199	209	231	174	70	244	198	174	70	244	7	5	12	0.0402299	0.0714286	0.0491803
212	216	232	181	81	262	198	174	70	244	8	4	12	0.045977	0.0571429	0.0491803
206	212	229	181	81	262	200	181	80	261	9	6	15	0.0497238	0.075	0.0574713
206	212	229	181	81	262	205	181	81	262	9	6	15	0.0497238	0.0740741	0.0572519
Variants selected for highest performance
WL1	WL2	WL3	Ordered reference	Unordered reference	Total reference	Cutoff	Ordered test	Unordered test	Total test	Ordered ERROR	Unordere ERROR	Total ERROR	Ordered ERROR Ratio	Unordered ERROR Ratio	Total ERROR Ratio
182	194	209	149	30	179	175	128	21	149	0	0	0	0	0	0
183	192	205	149	31	180	176	130	23	153	1	0	1	0.00769231	0	0.00653595
183	192	205	149	31	180	177	131	25	156	1	0	1	0.00763359	0	0.00641026
183	192	205	149	31	180	178	132	25	157	1	0	1	0.00757576	0	0.00636943
183	192	205	149	31	180	179	132	26	158	1	0	1	0.00757576	0	0.00632911
195	217	227	171	68	239	180	149	30	179	3	0	3	0.0201342	0	0.0167598
195	217	227	171	68	239	183	149	31	180	3	0	3	0.0201342	0	0.0166667
195	217	227	171	68	239	185	152	41	193	3	1	4	0.0197368	0.0243902	0.0207254
196	216	229	171	68	239	190	170	59	229	4	3	7	0.0235294	0.0508475	0.0305677
196	216	223	171	68	239	195	171	68	239	6	3	9	0.0350877	0.0441176	0.0376569
212	216	232	181	81	262	198	174	70	244	8	4	12	0.045977	0.0571429	0.0491803
206	212	229	181	81	262	200	181	80	261	9	6	15	0.0497238	0.075	0.0574713
206	212	229	181	81	262	205	181	81	262	9	6	15	0.0497238	0.0740741	0.0572519

## Sheet: Discr2_Linear
WL1	WL2	Ordered reference	Unordered reference	Total reference	Cutoff	Ordered test	Unordered test	Total test	Ordered ERROR	Unordere ERROR	Total ERROR	Ordered ERROR Ratio	Unordered ERROR Ratio	Total ERROR Ratio
205	214	181	81	262	175	128	21	149	8	0	8	0.0625	0	0.0536913
206	212	181	81	262	175	128	21	149	8	0	8	0.0625	0	0.0536913
205	214	181	81	262	176	130	23	153	8	0	8	0.0615385	0	0.0522876
206	212	181	81	262	176	130	23	153	8	0	8	0.0615385	0	0.0522876
205	214	181	81	262	177	131	25	156	8	0	8	0.0610687	0	0.0512821
206	212	181	81	262	177	131	25	156	8	0	8	0.0610687	0	0.0512821
205	214	181	81	262	178	132	25	157	8	0	8	0.0606061	0	0.0509554
206	212	181	81	262	178	132	25	157	8	0	8	0.0606061	0	0.0509554
205	214	181	81	262	179	132	26	158	8	0	8	0.0606061	0	0.0506329
206	212	181	81	262	179	132	26	158	8	0	8	0.0606061	0	0.0506329
205	214	181	81	262	180	149	30	179	8	1	9	0.0536913	0.0333333	0.0502793
206	212	181	81	262	180	149	30	179	8	1	9	0.0536913	0.0333333	0.0502793
205	214	181	81	262	183	149	31	180	8	1	9	0.0536913	0.0322581	0.05
206	212	181	81	262	183	149	31	180	8	1	9	0.0536913	0.0322581	0.05
205	214	181	81	262	185	152	41	193	9	2	11	0.0592105	0.0487805	0.0569948
206	212	181	81	262	185	152	41	193	9	2	11	0.0592105	0.0487805	0.0569948
205	214	181	81	262	190	170	59	229	12	2	14	0.0705882	0.0338983	0.0611354
206	212	181	81	262	190	170	59	229	12	2	14	0.0705882	0.0338983	0.0611354
205	214	181	81	262	195	171	68	239	12	2	14	0.0701754	0.0294118	0.0585774
205	214	181	81	262	198	174	70	244	13	2	15	0.0747126	0.0285714	0.0614754
205	214	181	81	262	200	181	80	261	13	4	17	0.0718232	0.05	0.0651341
205	214	181	81	262	205	181	81	262	13	4	17	0.0718232	0.0493827	0.0648855
Variants selected for highest performance
WL1	WL2	Ordered reference	Unordered reference	Total reference	Cutoff	Ordered test	Unordered test	Total test	Ordered ERROR	Unordere ERROR	Total ERROR	Ordered ERROR Ratio	Unordered ERROR Ratio	Total ERROR Ratio
206	212	181	81	262	175	128	21	149	8	0	8	0.0625	0	0.0536913
206	212	181	81	262	176	130	23	153	8	0	8	0.0615385	0	0.0522876
206	212	181	81	262	177	131	25	156	8	0	8	0.0610687	0	0.0512821
206	212	181	81	262	178	132	25	157	8	0	8	0.0606061	0	0.0509554
206	212	181	81	262	179	132	26	158	8	0	8	0.0606061	0	0.0506329
206	212	181	81	262	180	149	30	179	8	1	9	0.0536913	0.0333333	0.0502793
206	212	181	81	262	183	149	31	180	8	1	9	0.0536913	0.0322581	0.05
206	212	181	81	262	185	152	41	193	9	2	11	0.0592105	0.0487805	0.0569948
206	212	181	81	262	190	170	59	229	12	2	14	0.0705882	0.0338983	0.0611354
205	214	181	81	262	195	171	68	239	12	2	14	0.0701754	0.0294118	0.0585774
205	214	181	81	262	198	174	70	244	13	2	15	0.0747126	0.0285714	0.0614754
205	214	181	81	262	200	181	80	261	13	4	17	0.0718232	0.05	0.0651341
205	214	181	81	262	205	181	81	262	13	4	17	0.0718232	0.0493827	0.0648855

## Sheet: Discr3_Linear
WL1	WL2	WL3	Ordered reference	Unordered reference	Total reference	Cutoff	Ordered test	Unordered test	Total test	Ordered ERROR	Unordere ERROR	Total ERROR	Ordered ERROR Ratio	Unordered ERROR Ratio	Total ERROR Ratio
194	217	237	170	59	229	175	128	21	149	4	0	4	0.03125	0	0.0268456
194	218	237	170	59	229	175	128	21	149	4	0	4	0.03125	0	0.0268456
195	218	237	171	67	238	175	128	21	149	4	0	4	0.03125	0	0.0268456
195	219	237	171	67	238	175	128	21	149	4	0	4	0.03125	0	0.0268456
194	217	237	170	59	229	176	130	23	153	4	0	4	0.0307692	0	0.0261438
194	218	237	170	59	229	176	130	23	153	4	0	4	0.0307692	0	0.0261438
195	218	237	171	67	238	176	130	23	153	4	0	4	0.0307692	0	0.0261438
195	219	237	171	67	238	176	130	23	153	4	0	4	0.0307692	0	0.0261438
194	217	237	170	59	229	177	131	25	156	4	0	4	0.0305344	0	0.025641
194	218	237	170	59	229	177	131	25	156	4	0	4	0.0305344	0	0.025641
195	218	237	171	67	238	177	131	25	156	4	0	4	0.0305344	0	0.025641
195	219	237	171	67	238	177	131	25	156	4	0	4	0.0305344	0	0.025641
194	217	237	170	59	229	178	132	25	157	4	0	4	0.030303	0	0.0254777
194	218	237	170	59	229	178	132	25	157	4	0	4	0.030303	0	0.0254777
195	218	237	171	67	238	178	132	25	157	4	0	4	0.030303	0	0.0254777
195	219	237	171	67	238	178	132	25	157	4	0	4	0.030303	0	0.0254777
194	217	237	170	59	229	179	132	26	158	4	0	4	0.030303	0	0.0253165
194	218	237	170	59	229	179	132	26	158	4	0	4	0.030303	0	0.0253165
195	218	237	171	67	238	179	132	26	158	4	0	4	0.030303	0	0.0253165
195	219	237	171	67	238	179	132	26	158	4	0	4	0.030303	0	0.0253165
194	217	237	170	59	229	180	149	30	179	4	2	6	0.0268456	0.0666667	0.0335196
194	218	237	170	59	229	180	149	30	179	4	2	6	0.0268456	0.0666667	0.0335196
195	218	237	171	67	238	180	149	30	179	4	2	6	0.0268456	0.0666667	0.0335196
195	219	237	171	67	238	180	149	30	179	4	2	6	0.0268456	0.0666667	0.0335196
194	217	237	170	59	229	183	149	31	180	4	2	6	0.0268456	0.0645161	0.0333333
194	218	237	170	59	229	183	149	31	180	4	2	6	0.0268456	0.0645161	0.0333333
195	218	237	171	67	238	183	149	31	180	4	2	6	0.0268456	0.0645161	0.0333333
195	219	237	171	67	238	183	149	31	180	4	2	6	0.0268456	0.0645161	0.0333333
194	217	237	170	59	229	185	152	41	193	4	2	6	0.0263158	0.0487805	0.0310881
194	218	237	170	59	229	185	152	41	193	4	2	6	0.0263158	0.0487805	0.0310881
195	218	237	171	67	238	185	152	41	193	4	2	6	0.0263158	0.0487805	0.0310881
195	219	237	171	67	238	185	152	41	193	4	2	6	0.0263158	0.0487805	0.0310881
194	217	237	170	59	229	190	170	59	229	6	3	9	0.0352941	0.0508475	0.0393013
194	218	237	170	59	229	190	170	59	229	6	3	9	0.0352941	0.0508475	0.0393013
195	218	237	171	67	238	190	170	59	229	6	3	9	0.0352941	0.0508475	0.0393013
195	219	237	171	67	238	190	170	59	229	6	3	9	0.0352941	0.0508475	0.0393013
195	218	237	171	67	238	195	171	67	238	6	3	9	0.0350877	0.0447761	0.0378151
195	219	237	171	67	238	195	171	67	238	6	3	9	0.0350877	0.0447761	0.0378151
198	215	231	174	70	244	198	174	70	244	10	1	11	0.0574713	0.0142857	0.045082
198	215	234	174	70	244	198	174	70	244	11	0	11	0.0632184	0	0.045082
198	216	231	174	70	244	198	174	70	244	10	1	11	0.0574713	0.0142857	0.045082
198	216	233	174	70	244	198	174	70	244	11	0	11	0.0632184	0	0.045082
201	210	235	181	79	260	200	181	79	260	13	2	15	0.0718232	0.0253165	0.0576923
202	209	236	181	79	260	200	181	79	260	13	2	15	0.0718232	0.0253165	0.0576923
205	214	221	181	81	262	205	181	81	262	13	5	18	0.0718232	0.0617284	0.0687023
207	214	218	181	81	262	205	181	81	262	13	5	18	0.0718232	0.0617284	0.0687023
207	214	219	181	81	262	205	181	81	262	13	5	18	0.0718232	0.0617284	0.0687023
207	214	220	181	81	262	205	181	81	262	13	5	18	0.0718232	0.0617284	0.0687023
207	215	218	181	81	262	205	181	81	262	13	5	18	0.0718232	0.0617284	0.0687023
Variants selected for highest performance
WL1	WL2	WL3	Ordered reference	Unordered reference	Total reference	Cutoff	Ordered test	Unordered test	Total test	Ordered ERROR	Unordere ERROR	Total ERROR	Ordered ERROR Ratio	Unordered ERROR Ratio	Total ERROR Ratio
195	219	237	171	67	238	175	128	21	149	4	0	4	0.03125	0	0.0268456
195	219	237	171	67	238	176	130	23	153	4	0	4	0.0307692	0	0.0261438
195	219	237	171	67	238	177	131	25	156	4	0	4	0.0305344	0	0.025641
195	219	237	171	67	238	178	132	25	157	4	0	4	0.030303	0	0.0254777
195	219	237	171	67	238	179	132	26	158	4	0	4	0.030303	0	0.0253165
195	219	237	171	67	238	180	149	30	179	4	2	6	0.0268456	0.0666667	0.0335196
195	219	237	171	67	238	183	149	31	180	4	2	6	0.0268456	0.0645161	0.0333333
195	219	237	171	67	238	185	152	41	193	4	2	6	0.0263158	0.0487805	0.0310881
195	219	237	171	67	238	190	170	59	229	6	3	9	0.0352941	0.0508475	0.0393013
195	219	237	171	67	238	195	171	67	238	6	3	9	0.0350877	0.0447761	0.0378151
198	216	233	174	70	244	198	174	70	244	11	0	11	0.0632184	0	0.045082
202	209	236	181	79	260	200	181	79	260	13	2	15	0.0718232	0.0253165	0.0576923
207	215	218	181	81	262	205	181	81	262	13	5	18	0.0718232	0.0617284	0.0687023

## Sheet: Discr2_Diaglinear
WL1	WL2	Ordered reference	Unordered reference	Total reference	Cutoff	Ordered test	Unordered test	Total test	Ordered ERROR	Unordere ERROR	Total ERROR	Ordered ERROR Ratio	Unordered ERROR Ratio	Total ERROR Ratio
204	215	181	80	261	175	128	21	149	8	1	9	0.0625	0.047619	0.0604027
204	215	181	80	261	176	130	23	153	8	1	9	0.0615385	0.0434783	0.0588235
204	215	181	80	261	177	131	25	156	8	1	9	0.0610687	0.04	0.0576923
204	215	181	80	261	178	132	25	157	8	1	9	0.0606061	0.04	0.0573248
204	215	181	80	261	179	132	26	158	8	1	9	0.0606061	0.0384615	0.056962
204	215	181	80	261	180	149	30	179	8	2	10	0.0536913	0.0666667	0.0558659
204	215	181	80	261	183	149	31	180	8	2	10	0.0536913	0.0645161	0.0555556
199	209	174	70	244	185	152	41	193	12	0	12	0.0789474	0	0.0621762
204	215	181	80	261	185	152	41	193	8	4	12	0.0526316	0.097561	0.0621762
199	209	174	70	244	190	170	59	229	14	1	15	0.0823529	0.0169492	0.0655022
199	209	174	70	244	195	171	68	239	14	1	15	0.0818713	0.0147059	0.0627615
199	209	174	70	244	198	174	70	244	15	1	16	0.0862069	0.0142857	0.0655738
200	210	181	80	261	200	181	80	261	18	3	21	0.0994475	0.0375	0.0804598
201	211	181	80	261	200	181	80	261	18	3	21	0.0994475	0.0375	0.0804598
201	212	181	80	261	200	181	80	261	18	3	21	0.0994475	0.0375	0.0804598
204	215	181	80	261	200	181	80	261	11	10	21	0.0607735	0.125	0.0804598
204	216	181	80	261	200	181	80	261	12	9	21	0.0662983	0.1125	0.0804598
204	217	181	80	261	200	181	80	261	12	9	21	0.0662983	0.1125	0.0804598
205	217	181	81	262	205	181	81	262	14	14	28	0.0773481	0.17284	0.10687
Variants selected for highest performance
WL1	WL2	Ordered reference	Unordered reference	Total reference	Cutoff	Ordered test	Unordered test	Total test	Ordered ERROR	Unordere ERROR	Total ERROR	Ordered ERROR Ratio	Unordered ERROR Ratio	Total ERROR Ratio
204	215	181	80	261	175	128	21	149	8	1	9	0.0625	0.047619	0.0604027
204	215	181	80	261	176	130	23	153	8	1	9	0.0615385	0.0434783	0.0588235
204	215	181	80	261	177	131	25	156	8	1	9	0.0610687	0.04	0.0576923
204	215	181	80	261	178	132	25	157	8	1	9	0.0606061	0.04	0.0573248
204	215	181	80	261	179	132	26	158	8	1	9	0.0606061	0.0384615	0.056962
204	215	181	80	261	180	149	30	179	8	2	10	0.0536913	0.0666667	0.0558659
204	215	181	80	261	183	149	31	180	8	2	10	0.0536913	0.0645161	0.0555556
199	209	174	70	244	185	152	41	193	12	0	12	0.0789474	0	0.0621762
199	209	174	70	244	190	170	59	229	14	1	15	0.0823529	0.0169492	0.0655022
199	209	174	70	244	195	171	68	239	14	1	15	0.0818713	0.0147059	0.0627615
199	209	174	70	244	198	174	70	244	15	1	16	0.0862069	0.0142857	0.0655738
201	212	181	80	261	200	181	80	261	18	3	21	0.0994475	0.0375	0.0804598
205	217	181	81	262	205	181	81	262	14	14	28	0.0773481	0.17284	0.10687

## Sheet: Discr3_Diaglinear
WL1	WL2	WL3	Ordered reference	Unordered reference	Total reference	Cutoff	Ordered test	Unordered test	Total test	Ordered ERROR	Unordere ERROR	Total ERROR	Ordered ERROR Ratio	Unordered ERROR Ratio	Total ERROR Ratio
176	195	212	130	23	153	175	128	21	149	3	4	7	0.0234375	0.190476	0.0469799
179	196	211	132	26	158	175	128	21	149	3	4	7	0.0234375	0.190476	0.0469799
180	197	209	149	30	179	175	128	21	149	3	4	7	0.0234375	0.190476	0.0469799
176	195	212	130	23	153	176	130	23	153	3	4	7	0.0230769	0.173913	0.0457516
179	196	211	132	26	158	176	130	23	153	3	4	7	0.0230769	0.173913	0.0457516
180	197	209	149	30	179	176	130	23	153	3	4	7	0.0230769	0.173913	0.0457516
179	196	211	132	26	158	177	131	25	156	3	4	7	0.0229008	0.16	0.0448718
180	197	209	149	30	179	177	131	25	156	3	4	7	0.0229008	0.16	0.0448718
179	196	211	132	26	158	178	132	25	157	3	4	7	0.0227273	0.16	0.044586
180	197	209	149	30	179	178	132	25	157	3	4	7	0.0227273	0.16	0.044586
179	196	211	132	26	158	179	132	26	158	3	4	7	0.0227273	0.153846	0.0443038
180	197	209	149	30	179	179	132	26	158	3	4	7	0.0227273	0.153846	0.0443038
180	197	209	149	30	179	180	149	30	179	3	6	9	0.0201342	0.2	0.0502793
203	207	214	181	80	261	180	149	30	179	8	1	9	0.0536913	0.0333333	0.0502793
203	207	214	181	80	261	183	149	31	180	8	1	9	0.0536913	0.0322581	0.05
203	207	214	181	80	261	185	152	41	193	9	2	11	0.0592105	0.0487805	0.0569948
203	207	214	181	80	261	190	170	59	229	12	2	14	0.0705882	0.0338983	0.0611354
203	207	214	181	80	261	195	171	68	239	12	3	15	0.0701754	0.0441176	0.0627615
203	207	214	181	80	261	198	174	70	244	13	3	16	0.0747126	0.0428571	0.0655738
203	207	214	181	80	261	200	181	80	261	13	6	19	0.0718232	0.075	0.0727969
203	207	215	181	80	261	200	181	80	261	15	4	19	0.0828729	0.05	0.0727969
203	208	213	181	80	261	200	181	80	261	15	4	19	0.0828729	0.05	0.0727969
203	208	214	181	80	261	200	181	80	261	15	4	19	0.0828729	0.05	0.0727969
205	221	247	168	75	243	205	168	75	243	12	16	28	0.0714286	0.213333	0.115226
Variants selected for highest performance
WL1	WL2	WL3	Ordered reference	Unordered reference	Total reference	Cutoff	Ordered test	Unordered test	Total test	Ordered ERROR	Unordere ERROR	Total ERROR	Ordered ERROR Ratio	Unordered ERROR Ratio	Total ERROR Ratio
180	197	209	149	30	179	175	128	21	149	3	4	7	0.0234375	0.190476	0.0469799
180	197	209	149	30	179	176	130	23	153	3	4	7	0.0230769	0.173913	0.0457516
180	197	209	149	30	179	177	131	25	156	3	4	7	0.0229008	0.16	0.0448718
180	197	209	149	30	179	178	132	25	157	3	4	7	0.0227273	0.16	0.044586
180	197	209	149	30	179	179	132	26	158	3	4	7	0.0227273	0.153846	0.0443038
203	207	214	181	80	261	180	149	30	179	8	1	9	0.0536913	0.0333333	0.0502793
203	207	214	181	80	261	183	149	31	180	8	1	9	0.0536913	0.0322581	0.05
203	207	214	181	80	261	185	152	41	193	9	2	11	0.0592105	0.0487805	0.0569948
203	207	214	181	80	261	190	170	59	229	12	2	14	0.0705882	0.0338983	0.0611354
203	207	214	181	80	261	195	171	68	239	12	3	15	0.0701754	0.0441176	0.0627615
203	207	214	181	80	261	198	174	70	244	13	3	16	0.0747126	0.0428571	0.0655738
203	208	214	181	80	261	200	181	80	261	15	4	19	0.0828729	0.05	0.0727969
205	221	247	168	75	243	205	168	75	243	12	16	28	0.0714286	0.213333	0.115226

## Sheet: Discr2_Quadratic
WL1	WL2	Ordered reference	Unordered reference	Total reference	Cutoff	Ordered test	Unordered test	Total test	Ordered ERROR	Unordere ERROR	Total ERROR	Ordered ERROR Ratio	Unordered ERROR Ratio	Total ERROR Ratio
181	189	149	30	179	175	128	21	149	4	0	4	0.03125	0	0.0268456
182	186	149	30	179	175	128	21	149	2	2	4	0.015625	0.0952381	0.0268456
182	188	149	30	179	175	128	21	149	4	0	4	0.03125	0	0.0268456
182	189	149	30	179	175	128	21	149	4	0	4	0.03125	0	0.0268456
181	189	149	30	179	176	130	23	153	4	0	4	0.0307692	0	0.0261438
182	186	149	30	179	176	130	23	153	2	2	4	0.0153846	0.0869565	0.0261438
182	188	149	30	179	176	130	23	153	4	0	4	0.0307692	0	0.0261438
182	189	149	30	179	176	130	23	153	4	0	4	0.0307692	0	0.0261438
181	189	149	30	179	177	131	25	156	4	0	4	0.0305344	0	0.025641
182	186	149	30	179	177	131	25	156	2	2	4	0.0152672	0.08	0.025641
182	188	149	30	179	177	131	25	156	4	0	4	0.0305344	0	0.025641
182	189	149	30	179	177	131	25	156	4	0	4	0.0305344	0	0.025641
181	189	149	30	179	178	132	25	157	4	0	4	0.030303	0	0.0254777
182	186	149	30	179	178	132	25	157	2	2	4	0.0151515	0.08	0.0254777
182	188	149	30	179	178	132	25	157	4	0	4	0.030303	0	0.0254777
182	189	149	30	179	178	132	25	157	4	0	4	0.030303	0	0.0254777
181	189	149	30	179	179	132	26	158	4	0	4	0.030303	0	0.0253165
182	186	149	30	179	179	132	26	158	2	2	4	0.0151515	0.0769231	0.0253165
182	188	149	30	179	179	132	26	158	4	0	4	0.030303	0	0.0253165
182	189	149	30	179	179	132	26	158	4	0	4	0.030303	0	0.0253165
182	186	149	30	179	180	149	30	179	2	3	5	0.0134228	0.1	0.027933
183	186	149	31	180	183	149	31	180	5	2	7	0.033557	0.0645161	0.0388889
190	196	170	59	229	183	149	31	180	6	1	7	0.0402685	0.0322581	0.0388889
190	198	170	59	229	183	149	31	180	5	2	7	0.033557	0.0645161	0.0388889
191	195	170	59	229	183	149	31	180	6	1	7	0.0402685	0.0322581	0.0388889
194	198	170	59	229	183	149	31	180	6	1	7	0.0402685	0.0322581	0.0388889
194	199	170	59	229	183	149	31	180	6	1	7	0.0402685	0.0322581	0.0388889
194	200	170	59	229	183	149	31	180	6	1	7	0.0402685	0.0322581	0.0388889
196	219	171	68	239	183	149	31	180	6	1	7	0.0402685	0.0322581	0.0388889
196	220	171	68	239	183	149	31	180	6	1	7	0.0402685	0.0322581	0.0388889
197	215	171	68	239	183	149	31	180	7	0	7	0.0469799	0	0.0388889
197	216	171	68	239	183	149	31	180	7	0	7	0.0469799	0	0.0388889
197	220	171	68	239	183	149	31	180	6	1	7	0.0402685	0.0322581	0.0388889
198	214	174	70	244	183	149	31	180	7	0	7	0.0469799	0	0.0388889
198	216	174	70	244	183	149	31	180	7	0	7	0.0469799	0	0.0388889
190	196	170	59	229	185	152	41	193	6	1	7	0.0394737	0.0243902	0.0362694
190	198	170	59	229	185	152	41	193	5	2	7	0.0328947	0.0487805	0.0362694
191	195	170	59	229	185	152	41	193	6	1	7	0.0394737	0.0243902	0.0362694
194	198	170	59	229	185	152	41	193	6	1	7	0.0394737	0.0243902	0.0362694
194	199	170	59	229	185	152	41	193	6	1	7	0.0394737	0.0243902	0.0362694
194	200	170	59	229	185	152	41	193	6	1	7	0.0394737	0.0243902	0.0362694
194	198	170	59	229	190	170	59	229	8	2	10	0.0470588	0.0338983	0.0436681
195	198	171	68	239	195	171	68	239	9	2	11	0.0526316	0.0294118	0.0460251
198	201	174	70	244	198	174	70	244	10	4	14	0.0574713	0.0571429	0.057377
198	204	174	70	244	198	174	70	244	10	4	14	0.0574713	0.0571429	0.057377
198	214	174	70	244	198	174	70	244	11	3	14	0.0632184	0.0428571	0.057377
198	216	174	70	244	198	174	70	244	11	3	14	0.0632184	0.0428571	0.057377
199	213	174	70	244	198	174	70	244	10	4	14	0.0574713	0.0571429	0.057377
199	214	174	70	244	198	174	70	244	10	4	14	0.0574713	0.0571429	0.057377
199	215	174	70	244	198	174	70	244	10	4	14	0.0574713	0.0571429	0.057377
199	216	174	70	244	198	174	70	244	10	4	14	0.0574713	0.0571429	0.057377
205	213	181	81	262	200	181	80	261	14	4	18	0.0773481	0.05	0.0689655
206	211	181	81	262	200	181	80	261	14	4	18	0.0773481	0.05	0.0689655
206	212	181	81	262	200	181	80	261	14	4	18	0.0773481	0.05	0.0689655
206	213	181	81	262	200	181	80	261	14	4	18	0.0773481	0.05	0.0689655
205	213	181	81	262	205	181	81	262	14	4	18	0.0773481	0.0493827	0.0687023
206	211	181	81	262	205	181	81	262	14	4	18	0.0773481	0.0493827	0.0687023
206	212	181	81	262	205	181	81	262	14	4	18	0.0773481	0.0493827	0.0687023
206	213	181	81	262	205	181	81	262	14	4	18	0.0773481	0.0493827	0.0687023
Variants selected for highest performance
WL1	WL2	Ordered reference	Unordered reference	Total reference	Cutoff	Ordered test	Unordered test	Total test	Ordered ERROR	Unordere ERROR	Total ERROR	Ordered ERROR Ratio	Unordered ERROR Ratio	Total ERROR Ratio
182	189	149	30	179	175	128	21	149	4	0	4	0.03125	0	0.0268456
182	189	149	30	179	176	130	23	153	4	0	4	0.0307692	0	0.0261438
182	189	149	30	179	177	131	25	156	4	0	4	0.0305344	0	0.025641
182	189	149	30	179	178	132	25	157	4	0	4	0.030303	0	0.0254777
182	189	149	30	179	179	132	26	158	4	0	4	0.030303	0	0.0253165
182	186	149	30	179	180	149	30	179	2	3	5	0.0134228	0.1	0.027933
198	216	174	70	244	183	149	31	180	7	0	7	0.0469799	0	0.0388889
194	200	170	59	229	185	152	41	193	6	1	7	0.0394737	0.0243902	0.0362694
194	198	170	59	229	190	170	59	229	8	2	10	0.0470588	0.0338983	0.0436681
195	198	171	68	239	195	171	68	239	9	2	11	0.0526316	0.0294118	0.0460251
198	216	174	70	244	198	174	70	244	11	3	14	0.0632184	0.0428571	0.057377
206	213	181	81	262	200	181	80	261	14	4	18	0.0773481	0.05	0.0689655
206	213	181	81	262	205	181	81	262	14	4	18	0.0773481	0.0493827	0.0687023

## Sheet: Discr3_Quadratic
WL1	WL2	WL3	Ordered reference	Unordered reference	Total reference	Cutoff	Ordered test	Unordered test	Total test	Ordered ERROR	Unordere ERROR	Total ERROR	Ordered ERROR Ratio	Unordered ERROR Ratio	Total ERROR Ratio
175	215	234	128	21	149	175	128	21	149	0	1	1	0	0.047619	0.00671141
175	229	235	128	21	149	175	128	21	149	1	0	1	0.0078125	0	0.00671141
175	229	236	128	21	149	175	128	21	149	1	0	1	0.0078125	0	0.00671141
175	230	233	128	21	149	175	128	21	149	1	0	1	0.0078125	0	0.00671141
175	230	234	128	21	149	175	128	21	149	1	0	1	0.0078125	0	0.00671141
175	230	235	128	21	149	175	128	21	149	1	0	1	0.0078125	0	0.00671141
175	230	236	128	21	149	175	128	21	149	1	0	1	0.0078125	0	0.00671141
175	231	235	128	21	149	175	128	21	149	1	0	1	0.0078125	0	0.00671141
175	231	236	128	21	149	175	128	21	149	1	0	1	0.0078125	0	0.00671141
175	232	236	128	21	149	175	128	21	149	1	0	1	0.0078125	0	0.00671141
176	230	236	130	23	153	175	128	21	149	1	0	1	0.0078125	0	0.00671141
176	231	236	130	23	153	175	128	21	149	1	0	1	0.0078125	0	0.00671141
177	212	226	131	25	156	175	128	21	149	1	0	1	0.0078125	0	0.00671141
177	212	227	131	25	156	175	128	21	149	1	0	1	0.0078125	0	0.00671141
177	212	228	131	25	156	175	128	21	149	1	0	1	0.0078125	0	0.00671141
177	213	224	131	25	156	175	128	21	149	1	0	1	0.0078125	0	0.00671141
177	213	225	131	25	156	175	128	21	149	1	0	1	0.0078125	0	0.00671141
177	213	226	131	25	156	175	128	21	149	1	0	1	0.0078125	0	0.00671141
177	213	227	131	25	156	175	128	21	149	1	0	1	0.0078125	0	0.00671141
177	214	223	131	25	156	175	128	21	149	1	0	1	0.0078125	0	0.00671141
177	214	224	131	25	156	175	128	21	149	1	0	1	0.0078125	0	0.00671141
177	214	225	131	25	156	175	128	21	149	1	0	1	0.0078125	0	0.00671141
177	214	226	131	25	156	175	128	21	149	1	0	1	0.0078125	0	0.00671141
177	214	227	131	25	156	175	128	21	149	1	0	1	0.0078125	0	0.00671141
178	212	226	132	25	157	175	128	21	149	1	0	1	0.0078125	0	0.00671141
178	212	227	132	25	157	175	128	21	149	1	0	1	0.0078125	0	0.00671141
178	213	225	132	25	157	175	128	21	149	1	0	1	0.0078125	0	0.00671141
178	213	226	132	25	157	175	128	21	149	1	0	1	0.0078125	0	0.00671141
178	214	224	132	25	157	175	128	21	149	1	0	1	0.0078125	0	0.00671141
178	214	225	132	25	157	175	128	21	149	1	0	1	0.0078125	0	0.00671141
178	214	226	132	25	157	175	128	21	149	1	0	1	0.0078125	0	0.00671141
178	215	223	132	25	157	175	128	21	149	1	0	1	0.0078125	0	0.00671141
178	215	224	132	25	157	175	128	21	149	1	0	1	0.0078125	0	0.00671141
178	215	225	132	25	157	175	128	21	149	1	0	1	0.0078125	0	0.00671141
178	215	226	132	25	157	175	128	21	149	1	0	1	0.0078125	0	0.00671141
179	212	226	132	26	158	175	128	21	149	1	0	1	0.0078125	0	0.00671141
179	213	225	132	26	158	175	128	21	149	1	0	1	0.0078125	0	0.00671141
179	213	226	132	26	158	175	128	21	149	1	0	1	0.0078125	0	0.00671141
179	214	224	132	26	158	175	128	21	149	1	0	1	0.0078125	0	0.00671141
179	214	225	132	26	158	175	128	21	149	1	0	1	0.0078125	0	0.00671141
179	215	234	132	26	158	175	128	21	149	0	1	1	0	0.047619	0.00671141
176	230	236	130	23	153	176	130	23	153	1	0	1	0.00769231	0	0.00653595
176	231	236	130	23	153	176	130	23	153	1	0	1	0.00769231	0	0.00653595
177	212	226	131	25	156	176	130	23	153	1	0	1	0.00769231	0	0.00653595
177	212	227	131	25	156	176	130	23	153	1	0	1	0.00769231	0	0.00653595
177	212	228	131	25	156	176	130	23	153	1	0	1	0.00769231	0	0.00653595
177	213	224	131	25	156	176	130	23	153	1	0	1	0.00769231	0	0.00653595
177	213	225	131	25	156	176	130	23	153	1	0	1	0.00769231	0	0.00653595
177	213	226	131	25	156	176	130	23	153	1	0	1	0.00769231	0	0.00653595
177	213	227	131	25	156	176	130	23	153	1	0	1	0.00769231	0	0.00653595
177	214	223	131	25	156	176	130	23	153	1	0	1	0.00769231	0	0.00653595
177	214	224	131	25	156	176	130	23	153	1	0	1	0.00769231	0	0.00653595
177	214	225	131	25	156	176	130	23	153	1	0	1	0.00769231	0	0.00653595
177	214	226	131	25	156	176	130	23	153	1	0	1	0.00769231	0	0.00653595
177	214	227	131	25	156	176	130	23	153	1	0	1	0.00769231	0	0.00653595
178	212	226	132	25	157	176	130	23	153	1	0	1	0.00769231	0	0.00653595
178	212	227	132	25	157	176	130	23	153	1	0	1	0.00769231	0	0.00653595
178	213	225	132	25	157	176	130	23	153	1	0	1	0.00769231	0	0.00653595
178	213	226	132	25	157	176	130	23	153	1	0	1	0.00769231	0	0.00653595
178	214	224	132	25	157	176	130	23	153	1	0	1	0.00769231	0	0.00653595
178	214	225	132	25	157	176	130	23	153	1	0	1	0.00769231	0	0.00653595
178	214	226	132	25	157	176	130	23	153	1	0	1	0.00769231	0	0.00653595
178	215	223	132	25	157	176	130	23	153	1	0	1	0.00769231	0	0.00653595
178	215	224	132	25	157	176	130	23	153	1	0	1	0.00769231	0	0.00653595
178	215	225	132	25	157	176	130	23	153	1	0	1	0.00769231	0	0.00653595
178	215	226	132	25	157	176	130	23	153	1	0	1	0.00769231	0	0.00653595
179	212	226	132	26	158	176	130	23	153	1	0	1	0.00769231	0	0.00653595
179	213	225	132	26	158	176	130	23	153	1	0	1	0.00769231	0	0.00653595
179	213	226	132	26	158	176	130	23	153	1	0	1	0.00769231	0	0.00653595
179	214	224	132	26	158	176	130	23	153	1	0	1	0.00769231	0	0.00653595
179	214	225	132	26	158	176	130	23	153	1	0	1	0.00769231	0	0.00653595
179	215	234	132	26	158	176	130	23	153	0	1	1	0	0.0434783	0.00653595
177	212	226	131	25	156	177	131	25	156	1	0	1	0.00763359	0	0.00641026
177	212	227	131	25	156	177	131	25	156	1	0	1	0.00763359	0	0.00641026
177	212	228	131	25	156	177	131	25	156	1	0	1	0.00763359	0	0.00641026
177	213	224	131	25	156	177	131	25	156	1	0	1	0.00763359	0	0.00641026
177	213	225	131	25	156	177	131	25	156	1	0	1	0.00763359	0	0.00641026
177	213	226	131	25	156	177	131	25	156	1	0	1	0.00763359	0	0.00641026
177	213	227	131	25	156	177	131	25	156	1	0	1	0.00763359	0	0.00641026
177	214	223	131	25	156	177	131	25	156	1	0	1	0.00763359	0	0.00641026
177	214	224	131	25	156	177	131	25	156	1	0	1	0.00763359	0	0.00641026
177	214	225	131	25	156	177	131	25	156	1	0	1	0.00763359	0	0.00641026
177	214	226	131	25	156	177	131	25	156	1	0	1	0.00763359	0	0.00641026
177	214	227	131	25	156	177	131	25	156	1	0	1	0.00763359	0	0.00641026
178	212	226	132	25	157	177	131	25	156	1	0	1	0.00763359	0	0.00641026
178	212	227	132	25	157	177	131	25	156	1	0	1	0.00763359	0	0.00641026
178	213	225	132	25	157	177	131	25	156	1	0	1	0.00763359	0	0.00641026
178	213	226	132	25	157	177	131	25	156	1	0	1	0.00763359	0	0.00641026
178	214	224	132	25	157	177	131	25	156	1	0	1	0.00763359	0	0.00641026
178	214	225	132	25	157	177	131	25	156	1	0	1	0.00763359	0	0.00641026
178	214	226	132	25	157	177	131	25	156	1	0	1	0.00763359	0	0.00641026
178	215	223	132	25	157	177	131	25	156	1	0	1	0.00763359	0	0.00641026
178	215	224	132	25	157	177	131	25	156	1	0	1	0.00763359	0	0.00641026
178	215	225	132	25	157	177	131	25	156	1	0	1	0.00763359	0	0.00641026
178	215	226	132	25	157	177	131	25	156	1	0	1	0.00763359	0	0.00641026
179	212	226	132	26	158	177	131	25	156	1	0	1	0.00763359	0	0.00641026
179	213	225	132	26	158	177	131	25	156	1	0	1	0.00763359	0	0.00641026
179	213	226	132	26	158	177	131	25	156	1	0	1	0.00763359	0	0.00641026
179	214	224	132	26	158	177	131	25	156	1	0	1	0.00763359	0	0.00641026
179	214	225	132	26	158	177	131	25	156	1	0	1	0.00763359	0	0.00641026
179	215	234	132	26	158	177	131	25	156	0	1	1	0	0.04	0.00641026
178	212	226	132	25	157	178	132	25	157	1	0	1	0.00757576	0	0.00636943
178	212	227	132	25	157	178	132	25	157	1	0	1	0.00757576	0	0.00636943
178	213	225	132	25	157	178	132	25	157	1	0	1	0.00757576	0	0.00636943
178	213	226	132	25	157	178	132	25	157	1	0	1	0.00757576	0	0.00636943
178	214	224	132	25	157	178	132	25	157	1	0	1	0.00757576	0	0.00636943
178	214	225	132	25	157	178	132	25	157	1	0	1	0.00757576	0	0.00636943
178	214	226	132	25	157	178	132	25	157	1	0	1	0.00757576	0	0.00636943
178	215	223	132	25	157	178	132	25	157	1	0	1	0.00757576	0	0.00636943
178	215	224	132	25	157	178	132	25	157	1	0	1	0.00757576	0	0.00636943
178	215	225	132	25	157	178	132	25	157	1	0	1	0.00757576	0	0.00636943
178	215	226	132	25	157	178	132	25	157	1	0	1	0.00757576	0	0.00636943
179	212	226	132	26	158	178	132	25	157	1	0	1	0.00757576	0	0.00636943
179	213	225	132	26	158	178	132	25	157	1	0	1	0.00757576	0	0.00636943
179	213	226	132	26	158	178	132	25	157	1	0	1	0.00757576	0	0.00636943
179	214	224	132	26	158	178	132	25	157	1	0	1	0.00757576	0	0.00636943
179	214	225	132	26	158	178	132	25	157	1	0	1	0.00757576	0	0.00636943
179	215	234	132	26	158	178	132	25	157	0	1	1	0	0.04	0.00636943
179	212	226	132	26	158	179	132	26	158	1	0	1	0.00757576	0	0.00632911
179	213	225	132	26	158	179	132	26	158	1	0	1	0.00757576	0	0.00632911
179	213	226	132	26	158	179	132	26	158	1	0	1	0.00757576	0	0.00632911
179	214	224	132	26	158	179	132	26	158	1	0	1	0.00757576	0	0.00632911
179	214	225	132	26	158	179	132	26	158	1	0	1	0.00757576	0	0.00632911
179	215	234	132	26	158	179	132	26	158	0	1	1	0	0.0384615	0.00632911
195	216	221	171	68	239	180	149	30	179	2	0	2	0.0134228	0	0.0111732
195	217	221	171	68	239	180	149	30	179	2	0	2	0.0134228	0	0.0111732
196	216	221	171	68	239	180	149	30	179	2	0	2	0.0134228	0	0.0111732
197	216	221	171	68	239	180	149	30	179	2	0	2	0.0134228	0	0.0111732
195	216	221	171	68	239	183	149	31	180	2	0	2	0.0134228	0	0.0111111
195	217	221	171	68	239	183	149	31	180	2	0	2	0.0134228	0	0.0111111
196	216	221	171	68	239	183	149	31	180	2	0	2	0.0134228	0	0.0111111
197	216	221	171	68	239	183	149	31	180	2	0	2	0.0134228	0	0.0111111
194	198	205	170	59	229	185	152	41	193	4	0	4	0.0263158	0	0.0207254
194	202	206	170	59	229	185	152	41	193	3	1	4	0.0197368	0.0243902	0.0207254
194	212	224	170	59	229	185	152	41	193	2	2	4	0.0131579	0.0487805	0.0207254
194	214	223	170	59	229	185	152	41	193	2	2	4	0.0131579	0.0487805	0.0207254
194	214	234	170	59	229	185	152	41	193	3	1	4	0.0197368	0.0243902	0.0207254
194	230	234	170	59	229	185	152	41	193	2	2	4	0.0131579	0.0487805	0.0207254
195	208	215	171	68	239	185	152	41	193	2	2	4	0.0131579	0.0487805	0.0207254
195	209	215	171	68	239	185	152	41	193	2	2	4	0.0131579	0.0487805	0.0207254
195	213	234	171	68	239	185	152	41	193	3	1	4	0.0197368	0.0243902	0.0207254
195	213	235	171	67	238	185	152	41	193	3	1	4	0.0197368	0.0243902	0.0207254
195	214	235	171	67	238	185	152	41	193	3	1	4	0.0197368	0.0243902	0.0207254
195	215	235	171	67	238	185	152	41	193	3	1	4	0.0197368	0.0243902	0.0207254
195	216	221	171	68	239	185	152	41	193	2	2	4	0.0131579	0.0487805	0.0207254
195	216	222	171	68	239	185	152	41	193	3	1	4	0.0197368	0.0243902	0.0207254
195	216	235	171	67	238	185	152	41	193	3	1	4	0.0197368	0.0243902	0.0207254
195	217	221	171	68	239	185	152	41	193	2	2	4	0.0131579	0.0487805	0.0207254
198	214	234	174	70	244	185	152	41	193	3	1	4	0.0197368	0.0243902	0.0207254
199	213	234	174	70	244	185	152	41	193	3	1	4	0.0197368	0.0243902	0.0207254
195	215	235	171	67	238	190	170	59	229	5	2	7	0.0294118	0.0338983	0.0305677
198	214	234	174	70	244	190	170	59	229	6	1	7	0.0352941	0.0169492	0.0305677
199	213	234	174	70	244	190	170	59	229	6	1	7	0.0352941	0.0169492	0.0305677
196	227	230	171	68	239	195	171	68	239	6	2	8	0.0350877	0.0294118	0.0334728
198	214	234	174	70	244	195	171	68	239	6	2	8	0.0350877	0.0294118	0.0334728
199	213	234	174	70	244	195	171	68	239	6	2	8	0.0350877	0.0294118	0.0334728
198	214	234	174	70	244	198	174	70	244	7	2	9	0.0402299	0.0285714	0.0368852
199	213	234	174	70	244	198	174	70	244	7	2	9	0.0402299	0.0285714	0.0368852
200	216	220	181	80	261	200	181	80	261	11	4	15	0.0607735	0.05	0.0574713
200	217	220	181	80	261	200	181	80	261	11	4	15	0.0607735	0.05	0.0574713
200	219	222	181	80	261	200	181	80	261	9	6	15	0.0497238	0.075	0.0574713
201	211	215	181	80	261	200	181	80	261	12	3	15	0.0662983	0.0375	0.0574713
201	212	230	181	80	261	200	181	80	261	10	5	15	0.0552486	0.0625	0.0574713
201	216	229	181	80	261	200	181	80	261	9	6	15	0.0497238	0.075	0.0574713
201	216	234	181	80	261	200	181	80	261	10	5	15	0.0552486	0.0625	0.0574713
202	215	233	181	80	261	200	181	80	261	10	5	15	0.0552486	0.0625	0.0574713
202	216	229	181	80	261	200	181	80	261	9	6	15	0.0497238	0.075	0.0574713
202	216	233	181	80	261	200	181	80	261	10	5	15	0.0552486	0.0625	0.0574713
202	216	234	181	80	261	200	181	80	261	10	5	15	0.0552486	0.0625	0.0574713
202	217	229	181	80	261	200	181	80	261	9	6	15	0.0497238	0.075	0.0574713
205	210	230	181	81	262	205	181	81	262	11	5	16	0.0607735	0.0617284	0.0610687
205	210	231	181	81	262	205	181	81	262	11	5	16	0.0607735	0.0617284	0.0610687
205	217	229	181	81	262	205	181	81	262	10	6	16	0.0552486	0.0740741	0.0610687
206	214	229	181	81	262	205	181	81	262	11	5	16	0.0607735	0.0617284	0.0610687
206	215	229	181	81	262	205	181	81	262	11	5	16	0.0607735	0.0617284	0.0610687
212	216	226	181	81	262	205	181	81	262	10	6	16	0.0552486	0.0740741	0.0610687
Variants selected for highest performance
WL1	WL2	WL3	Ordered reference	Unordered reference	Total reference	Cutoff	Ordered test	Unordered test	Total test	Ordered ERROR	Unordere ERROR	Total ERROR	Ordered ERROR Ratio	Unordered ERROR Ratio	Total ERROR Ratio
179	214	225	132	26	158	175	128	21	149	1	0	1	0.0078125	0	0.00671141
179	214	225	132	26	158	176	130	23	153	1	0	1	0.00769231	0	0.00653595
179	214	225	132	26	158	177	131	25	156	1	0	1	0.00763359	0	0.00641026
179	214	225	132	26	158	178	132	25	157	1	0	1	0.00757576	0	0.00636943
179	214	225	132	26	158	179	132	26	158	1	0	1	0.00757576	0	0.00632911
197	216	221	171	68	239	180	149	30	179	2	0	2	0.0134228	0	0.0111732
197	216	221	171	68	239	183	149	31	180	2	0	2	0.0134228	0	0.0111111
199	213	234	174	70	244	185	152	41	193	3	1	4	0.0197368	0.0243902	0.0207254
199	213	234	174	70	244	190	170	59	229	6	1	7	0.0352941	0.0169492	0.0305677
199	213	234	174	70	244	195	171	68	239	6	2	8	0.0350877	0.0294118	0.0334728
199	213	234	174	70	244	198	174	70	244	7	2	9	0.0402299	0.0285714	0.0368852
201	211	215	181	80	261	200	181	80	261	12	3	15	0.0662983	0.0375	0.0574713
206	215	229	181	81	262	205	181	81	262	11	5	16	0.0607735	0.0617284	0.0610687

[truncated: 31 more sheets: Discr2_Diagquadratic, Discr3_Diagquadratic, Tree2_Simple, Tree3_Simple, Tree2_Medium, Tree3_Medium, Tree2_Complex, Tree3_Complex, KNN2_Fine, KNN3_Fine, KNN2_Medium, KNN3_Medium, KNN2_Coarse, KNN3_Coarse, KNN2_Cosine, KNN3_Cosine, KNN2_Weighted, KNN3_Weighted, Cutoff_175, Cutoff_176 …]
